# Supplementary material for: Profiling extracellular vesicle release by the filarial nematode Brugia malayi reveals sex-specific differences in cargo and a sensitivity to ivermectin
Source: PLoS Negl Trop Dis. 2018 Apr 16;12(4):e0006438. doi: 10.1371/journal.pntd.0006438 (PMC5919703; doi:10.1371/journal.pntd.0006438)
Supplement: S1 Table — Complete list of proteins identified in adult male Brugia malayi extracellular vesicle (EV) proteome. Proteins extracted from EVs were subject to nano-scale LC-MS/MS. Spectral data were searched against the B. malayi, Ascaris suum and Caenorhabditis elegans UniProt databases using MASCOT to identify proteins. The proteins and the name of the gene encoding that protein (GN) is listed. UniProtKB (www.uniprot.org) identifiers are provided for each protein along with molecular weight (kDa). Proteins are ranked by their normalized spectral abundance factor (NSAF), a simple indicator of protein abundance in the sample reflecting the effect of protein length. *proteins identified in separate proteomic runs such that NSAF can not be compared. (XLSX) [file pntd.0006438.s001.xlsx]

## Sheet: Sheet1
Identified Proteins (20)	UniProtKB ID	Molecular Weight (kDa)	NSAF
BMA-ACT-5 GN=bma-act-5	A0A0K0JJB8_BRUMA	42	0.188374
Bm4628 GN=Bm1_09050	A0A0K0JFG9_BRUMA	22	0.172619
BMA-RAB-11.1 GN=bma-rab-11.1	A0A0K0JE46_BRUMA	24	0.092303
BMA-RAP-1 GN=bma-rap-1	A0A0K0J5Y2_BRUMA	21	0.0904193
BMA-HSP-1 GN=bma-hsp-1	A0A0I9N5E9_BRUMA	70	0.0723354
BMA-RAB-1 GN=bma-rab-1	A0A0H5S8N4_BRUMA	23	0.0687973
Tubulin beta chain GN=Bm12766	A0A0K0IVQ1_BRUMA	50	0.0569642
BMA-ARF-1.2 GN=bma-arf-1.2	A0A0J9XQK0_BRUMA	21	0.0452096
Bm13659 GN=Bm1_36215	A0A0H5BRY3_BRUMA	23	0.0412784
Tubulin alpha chain	A0A0K0JYJ6_BRUMA	50	0.0379761
BMA-GPA-16 GN=bma-gpa-16	A0A0H5SLI6_BRUMA	41	0.0231562
Bm9583, isoform b GN=Bm1_18190	A0A0K0JZS7_BRUMA	29	0.0218253
Bm5196, isoform a GN=Bm5196	A0A0J9Y962_BRUMA	47	0.0202001
Uncharacterized protein	A0A158PZ00_BRUMA	32	0.0197792
BMA-GPB-1, isoform a GN=bma-gpb-1	A0A0K0J9V3_BRUMA	37	0.0171064
Adenosylhomocysteinase	A0A0K0IUV8_BRUMA	48	0.0131861
BMA-DAF-21 GN=bma-daf-21	A0A0H5S7Y7_BRUMA	83	0.0114386
Bm1994, isoform a GN=Bm1994	A0A0J9XXY9_BRUMA	90	0.00703261
Bm4536 GN=Bm4536	A0A0H5S6P0_BRUMA	19	*
ATP synthase subunit alpha GN=Bm1_47570	A0A0K0IZ73_BRUMA	58	*
