# Supplementary material for: Profiling extracellular vesicle release by the filarial nematode Brugia malayi reveals sex-specific differences in cargo and a sensitivity to ivermectin
Source: PLoS Negl Trop Dis. 2018 Apr 16;12(4):e0006438. doi: 10.1371/journal.pntd.0006438 (PMC5919703; doi:10.1371/journal.pntd.0006438)
Supplement: S2 Table — Complete list of proteins identified in adult female Brugia malayi extracellular vesicle (EV) proteome. Proteins extracted from EVs were subject to nano-scale LC-MS/MS. Spectral data were searched against the B. malayi, Ascaris suum and Caenorhabditis elegans UniProt databases using MASCOT to identify proteins. The proteins and the name of the gene encoding that protein (GN) is listed. UniProtKB (www.uniprot.org) identifiers are provided for each protein along with molecular weight (kDa). Proteins are ranked by their normalized spectral abundance factor (NSAF), a simple indicator of protein abundance in the sample reflecting the effect of protein length. (XLSX) [file pntd.0006438.s002.xlsx]

## Sheet: Sheet1
Identified Proteins (74)	UniProtKB ID	Molecular Weight (kDa)	NSAF
Galectin GN=bma-lec-2	A0A0H5S1P8_BRUMA	32	0.0604618
BMA-ACT-5 GN=bma-act-5	A0A0K0JJB8_BRUMA	42	0.059615
Annexin GN=Bm14250	A0A0K0J0N3_BRUMA	37	0.0569052
Galectin GN=bma-lec-1	A0A0K0JMF7_BRUMA	32	0.0462355
Macrophage migration inhibitory factor homolog GN=Bm1_28435	MIFH_BRUMA	12	0.0379368
Triosephosphate isomerase GN=bma-tpi-1	A0A0J9YA50_BRUMA	27	0.0379368
BMA-ERM-1 GN=bma-erm-1	A0A0K0J3J0_BRUMA	67	0.0348226
BMA-UBQ-2 GN=bma-ubq-2	A0A0H5SEE1_BRUMA	34	0.0334736
BMA-HSP-1 GN=bma-hsp-1	A0A0I9N5E9_BRUMA	70	0.0308914
BMA-RAB-8 GN=bma-rab-8	A0A0I9R394_BRUMA	24	0.0260816
Uncharacterized protein	A0A1P6C0L5_BRUMA	29	0.0255092
BMA-RAB-1 GN=bma-rab-1	A0A0H5S8N4_BRUMA	23	0.0247414
Uncharacterized protein	A0A0K0IXP0_BRUMA	14	0.0243879
Bm3210 GN=Bm1_14535	A0A0K0JDW5_BRUMA	20	0.0227621
Uncharacterized protein GN=bma-prdx-2	A0A0K0J9D6_BRUMA	23	0.0222673
Glyceraldehyde-3-phosphate dehydrogenase GN=Bm5699	A0A0J9XXG7_BRUMA	36	0.0221298
BMA-RAP-1 GN=bma-rap-1	A0A0K0J5Y2_BRUMA	21	0.0216782
BMA-RAB-11.1 GN=bma-rab-11.1	A0A0K0JE46_BRUMA	24	0.0213395
BMA-DAF-21 GN=bma-daf-21	A0A0H5S7Y7_BRUMA	83	0.0205681
L-lactate dehydrogenase GN=bma-ldh-1	A0A0I9N7Y1_BRUMA	38	0.0194676
BMA-AQP-7 GN=bma-aqp-7	A0A0K0JHE3_BRUMA	33	0.0189684
Tubulin beta chain GN=Bm12766	A0A0K0IVQ1_BRUMA	50	0.0182097
BMA-RAB-35 GN=bma-rab-35	A0A0K0JNU4_BRUMA	24	0.0165974
Galectin	A0A158PW36_BRUMA	32	0.0160046
Uncharacterized protein GN=Bm1_35495	A0A158Q1V9_BRUMA	57	0.0159734
Malate dehydrogenase GN=bma-mdh-1	A0A0H5S0U1_BRUMA	36	0.0126456
BMA-GPA-16 GN=bma-gpa-16	A0A0H5SLI6_BRUMA	41	0.0124914
Tubulin alpha chain GN=Bm1_12120	A0A0H5S867_BRUMA	51	0.0122737
GTP-binding nuclear protein Ran GN=Bm1_44725	RAN_BRUMA	24	0.0118553
Bm5356 GN=Bm5356	A0A0K0JIK9_BRUMA	44	0.0116397
Uncharacterized protein	A0A158PXB4_BRUMA	15	0.011381
Histone H4 GN=bma-his-56	A0A0J9XPK9_BRUMA	11	0.0103464
Uncharacterized protein	A0A158PZ00_BRUMA	32	0.00889144
Bm13965 GN=Bm13965	A0A0H5S082_BRUMA	47	0.00847524
Uncharacterized protein	A0A158PXI2_BRUMA	53	0.00751578
Pyruvate kinase GN=Bm1_35910	A0A0K0JAY7_BRUMA	61	0.00746298
Bm13659 GN=Bm1_36215	A0A0H5BRY3_BRUMA	23	0.00742242
Fructose-bisphosphate aldolase GN=bma-aldo-1	A0A0H5S7G0_BRUMA	40	0.00711315
Bm2511 GN=Bm2511	A0A0J9XTJ8_BRUMA	16	0.00711315
Uncharacterized protein GN=Bm1_15970	A0A1P6BLP4_BRUMA	24	0.00711315
Bm9132 GN=Bm1_28070	A0A0J9Y988_BRUMA	44	0.0064665
BMA-UMPS-1, isoform a GN=bma-umps-1	A0A0J9Y162_BRUMA	53	0.0064421
BMA-GPB-1, isoform a GN=bma-gpb-1	A0A0K0J9V3_BRUMA	37	0.00615191
Elongation factor 1-alpha GN=Bm1_09680	A0A0K0JHW8_BRUMA	51	0.00557894
Bm3648 GN=Bm3648	A0A0H5S870_BRUMA	52	0.00547165
BMA-ARF-1.2 GN=bma-arf-1.2	A0A0J9XQK0_BRUMA	21	0.00541954
Uncharacterized protein	A0A1P6C784_BRUMA	63	0.00541954
Bm6727 GN=Bm1_27290	A0A0J9XXE8_BRUMA	22	0.0051732
BMA-ATGP-1 GN=bma-atgp-1	A0A0H5S3T1_BRUMA	71	0.00480889
BMA-GST-1 GN=bma-gst-1	A0A0H5S7P0_BRUMA	24	0.0047421
Annexin GN=bma-nex-2	A0A0H5SLL6_BRUMA	36	0.0047421
Uncharacterized protein	A0A0K0JVG0_BRUMA	24	0.0047421
Uncharacterized protein	A0A1P6C2X4_BRUMA	60	0.0047421
Bm8928 GN=Bm8928	A0A0I9N412_BRUMA	26	0.00437732
Transketolase GN=bma-tkt-1	A0A0K0IYT1_BRUMA	67	0.00424666
Uncharacterized protein	A0A1P6C3Q8_BRUMA	126	0.00406466
BMA-EGL-30 GN=bma-egl-30	A0A0J9Y4U4_BRUMA	43	0.00397013
Transaldolase GN=Bm13980	A0A0K0IZT0_BRUMA	36	0.0031614
Uncharacterized protein GN=Bm795	A0A0K0JU99_BRUMA	56	0.00304849
Uncharacterized protein	A0A158PTQ2_BRUMA	168	0.00270977
Sodium/potassium-transporting ATPase subunit alpha GN=bma-eat-6	A0A0K0J331_BRUMA	112	0.00254041
Bm1994, isoform a GN=Bm1994	A0A0J9XXY9_BRUMA	90	0.00252912
Adenosylhomocysteinase	A0A0K0IUV8_BRUMA	48	0.00237105
Bm13661 GN=Bm13661	A0A0H5S5G0_BRUMA	74	0.00230697
Uncharacterized protein GN=bma-lgc-21	A0A0K0J6F6_BRUMA	52	0.00218866
Uncharacterized protein	A0A1P6BTB7_BRUMA	52	0.00218866
Protein kinase C GN=bma-pkc-1	A0A0J9XVW9_BRUMA	83	0.00205681
2,3-bisphosphoglycerate-independent phosphoglycerate mutase GN=ipgm-1	GPMI_BRUMA	57	0.00199667
Uncharacterized protein GN=Bm1_06665	A0A158PXT3_BRUMA	59	0.00192899
Bm5460, isoform b GN=Bm1_51570	A0A0J9XVB1_BRUMA	65	0.00175093
Uncharacterized protein	A0A158PXD9_BRUMA	90	0.00126456
Uncharacterized protein	A0A158PW27_BRUMA	96	0.00118553
AP complex subunit beta GN=Bm7086	A0A0H5RZJ7_BRUMA	110	0.00103464
Uncharacterized protein	A0A0K0J0A1_BRUMA	361	<0.001
